# Supplementary material for: Ecological Impacts of Megaprojects: Species Succession and Functional Composition
Source: Plants (Basel). 2021 Nov 9;10(11):2411. doi: 10.3390/plants10112411 (PMC8622277; doi:10.3390/plants10112411)
Supplement: Supplementary file 1 [file plants-10-02411-s001.zip]

Archive with 1 entries (1 files):
- plants-1430863-supplementary.pdf
